# Supplementary material for: Novel Fusari- and Toti-like Viruses, with Probable Different Origins, in the Plant Pathogenic Oomycete Globisporangium ultimum
Source: Viruses. 2021 Sep 25;13(10):1931. doi: 10.3390/v13101931 (PMC8538416; doi:10.3390/v13101931)
Supplement: Supplementary file 1 [file viruses-13-01931-s001.zip]

Archive with 13 entries (10 files):
- supplementary files final/
- supplementary files final/FigS2F.jpg
- __MACOSX/
- __MACOSX/supplementary files final/
- __MACOSX/supplementary files final/._FigS2F.jpg
- supplementary files final/FigS3F.jpg
- __MACOSX/supplementary files final/._FigS3F.jpg
- supplementary files final/.DS_Store
- __MACOSX/supplementary files final/._.DS_Store
- supplementary files final/TableSsF.xlsx
- __MACOSX/supplementary files final/._TableSsF.xlsx
- supplementary files final/FigS1F.jpg
- __MACOSX/supplementary files final/._FigS1F.jpg
