# Supplementary material for: Novel Fusari- and Toti-like Viruses, with Probable Different Origins, in the Plant Pathogenic Oomycete Globisporangium ultimum
Source: Viruses. 2021 Sep 25;13(10):1931. doi: 10.3390/v13101931 (PMC8538416; doi:10.3390/v13101931)
Supplement: Supplementary file 1 [file viruses-13-01931-s001.zip › supplementary files final/TableSsF.xlsx]

## Sheet: Table S1
Table S1. Isolates of Globisporangium and Pythium used in this study.
Isolates No.	Host species	Deposit No.	Host or Source	Location	Isolation time	Presence of dsRNA
UOP180	Globisporangium ultimum	ATCC 16973			1974	-
UOP222	G. ultimum	MAFF241928	Sugar beet seedlings	Kagawa Prefecture	1971	-
UOP223	G. ultimum	MAFF241929	Sugar beet seedlings	Hokkaido	1973	●
UOP224	G. ultimum	MAFF241930	Sugar beet seedlings	Hokkaido	1973	-
UOP225	G. ultimum	MAFF241931	Sugar beet seedlings	Kumamoto Prefecture	1974	-
UOP226	G. ultimum	MAFF241932	Sugar beet seedlings	Kumamoto Prefecture	1974	●
UOP227	G. ultimum	MAFF241933	Sugar beet seedlings	Kagoshima Prefecture	1974	-
UOP360	Globisporangium sp.	MAFF242256	Tulips	Kyoto Prefecture	1987	-
UOP386	G. rostratifingens	MAFF235799	Spinach	Osaka Prefecture	1991	-
UOP388	G. oryzicola	MAFF235801	Spinach	Osaka Prefecture	1991	-
OPU447	G. ultimum		Cucumber	Hokkaido	1997	-
OPU449	G. ultimum		Moss	Norway		-
OPU451	G. ultimum		Carrot	Norway		-
OPU459	G. ultimum		Cucumber	Norway		-
OPU460	G. ultimum		Cucumber	Norway		-
OPU542	G. ultimum		Soil	Hokkaido	2001	-
OPU624	G. ultimum		Bok choy	Okayama Prefecture	2001	●
OPU630	G. ultimum		Soil	Osaka Prefecture		-

## Sheet: Table S2
Table S2. Primers used in this study.
Primer Name	Nucleotide sequence (5′-3′)	Purpose
FOR PuRV1
PuRV1-ORF2-1	CGC GCA TAC CCG ATT GGG TTA TGG TTA TCG	full-length determination fragment 1	fw
PuRV1-ORF2-2	TCG GCA CAT AGA GTA TCC CG	sequencing	rv
PuV-3-rv	GTC GAG TGA TTG GTG ACG TAG A	sequencing	fw
PuRV1-ORF2-4	CAT CGG CTG ATC GTC ATC TGA A	sequencing and RLM-RACE for 5'	rv
PuRV1-ORF2-3	TTG AAG AAG AAG GTG CCA GAG G	sequencing	fw
PuV-3-fw	GTT AGA CGG ATC TTC TGC CAT C	sequencing	rv
PuRV1-ORF2-5	CTG ACC GTT TCG AAG ATG TG	sequencing	fw
PuRV1-ORF2-7	TCT CAA GGC TTC GTT TCC TA	sequencing	rv
PuRV1-ORF2-6	TGC CCC GTC TGA TGA TCA TT	sequencing	fw
PuRV1-ORF2-10	CTT TTA AAA TCA ATC AAT GAG AAT GAA AGC ATT GT	sequencing	rv
cPuV_3-A2	GGA GCT GGA GCA GAA TGG GTT ATG A	sequencing	fw
PuV1_5'UTR	TCC CAG CAA CCA TTG TAC ACA	sequencing	rv
PuRV1-ORF1-1	AGA ATG AAC ATC TGG TTT GCA ATC AAT TTG	full-length determination fragment 2	fw
PuV-1-B	CCA TTA CAG TCT TCC AGC ACC TGT CCT CTC	sequencing	rv
PuRV1-ORF1-2	CTT GTC TGG GTA GCA AAT GGT C	sequencing	fw
PuRV1-ORF1-3	CCT GAG TCA GGC ATC AAT GCA A	full-length determination fragment 1	rv
PuRV1-5UTR-2	CAG CAA CTG CGA ACC TCA CAA T	sequencing	rv
PuRV1-5UTR-1	CGG ACA CCA TAT GAG GTT GA	sequencing	fw
PuRV1-5UTR-Rv	CTT TGA GGT GTT GGC ATA ATG GGC	sequencing	rv
PuRV1-5UTR-3	GAA GGT GAC ATT GAT GTG GAG G	sequencing	fw
PuRV1-ORF1-4	TCT CTT GAA TAA GAT GAG TCT GCC	sequencing	rv
PuV-1-rv	GTT GAC AGG TGC ATG GTT TG	PCR probe and RT-PCR	fw
PuV-1-fw	CTT GGA GGC TTG ATC CCA TA	PCR probe and RT-PCR	rv
cPuv-1-C	CAA GCT TCT TGG CCA AAC GG	full-length determination fragment 3	fw
PuV-1-A	CAC AAG TTG CTT GGA GAC AGA GTT GCA TGG	sequencing	fw
PuRV1-ORF1-5	GTA GCT ATT GCA CCT GGT GT	full-length determination fragment 2	rv
cPuv-2-D	TCC ATA CCC AGT GTT GGG AT	sequencing	rv
cPuv-1-D	TGG AGG AGT GTG CAA CCT TC	sequencing	fw
PuRV1-ORF1-7	CCA CAA TGG GGC AAC TTT CA	sequencing	rv
PuRV1-ORF1-6	AGG ATC TGT GTA GTA GAG GG	sequencing	fw
cPuv-2-C	TGA AAC ACC CCA CTC TAT GTC C	sequencing	rv
PuV-2-fw	GCG CGG AGA TGT TAA AAG AG	PCR probe and 3' RACE	fw
PuV-2-rv	CTT CCC TCT CAA TGG GTC AA	PCR probe	rv
PuRV1-ORF1-8	CAT AGC CTC TAG ATG ATC TTC ATC CTC CAC	sequencing	rv
PuRV1-ORF2-B	TCA GGG TCA CAA CTA CGA AC	sequencing	fw
PuRV1-R'	GTG CTT CCA TTA TAT GGA AAT GCA CCT TCT	full-length determination fragment 3	rv
PuRV1-5RACE	CGA TAA CCA TAA CCC AAT CGG GTA TGC GCG	RLM-RACE for 5'	rv
FOR PuRV2
PuRv2-F’	GAT GAT AAA CAG CAC GAG CGA TGG GAC GTA	full-length determination fragment 1	fw
PuRV2-1	GCC TTT ACG TGG GTG ACA CA	sequencing	rv
PuRV2-F-S1	TTC GCG AAG GAG AAA ACC TA	sequencing	fw
PuRV2-R-S1	GGC TGC TCA TCT GTG TCG TA	sequencing	rv
PuRV2-2	GTC ATG TAA GAG TCA GGA CC	sequencing	fw
PuRV2-4	TTT CGC TGA ACC CGC CTG AA	sequencing	rv
PuRV2-3	AAT GTC GTG GAC ACA CCG AT	sequencing	fw
PuRV2-6	TCT GCT CCT CGC AGA ATA AG	sequencing	rv
PuRV2-5	GTC TTG ACG ACG GAA CTA G	sequencing	fw
PuRV2-7	ACA CCT GGG TCA GAA CCT TT	sequencing	rv
PuRv2-F-S2	CAT GCG GCG TAA ATG GAC CGA T	full-length determination fragment 2	fw
PuRv2-R-S2	CTC TGA AGA CCC AGC CGA TGA A	sequencing	rv
PuRV2-8	AAA ACT TGC CTT CGC CGA C	sequencing	fw
PuRV2-9	CCC TAG AAG AAA TCC GAC ACT G	sequencing	rv
PuRv2-F-S3	AGT CGA ACG TAG GCT TAG AG	full-length determination fragment 3	fw
PuRv2-R-S3	CCT CTG CTA CCT CCG ATC AG	full-length determination fragment 1	rv
PuRV2-10	TTA CGT TGG TGG GTT GAA CAG C	sequencing	fw
PuRV2-12	TCT TAA CAC GCT CGT CCT CT	sequencing	rv
PuRV2-11	TTC GTG ATG CGT GGA GCA CA	sequencing	fw
PuRV2-14	CGT AAA ACA GTT GCG ATC CAC G	sequencing	rv
PuRV2-13	GTA TGA GAT GCG TGA GGA GT	sequencing	fw
PuV-4-B	CGT CCA TCG TAC AGC TCG TGC AAG AAA TCG	full-length determination fragment 2	rv
PuRV2-15	CGT CTT GAT CGG TAC TGC TT	sequencing	fw
PuRV2-16	AGC AAC AGT GCT CCG TTC ACA	sequencing	fw
PuV-4-rv	GGT GCT GAA CGA GTG CTT ATG T	PCR probe and RT-PCR	fw
PuV-4-fw	CTC GAG ATT GCA GTT GAA GTC C	PCR probe, PT-PCR, and full-length determination fragment 3	rv
PuRV2-17	TAT CTT CCT CTT CCC GAC GTG	sequencing	fw
PuRv2-C	CCA TAG AAA AAA CAT GCG CCG C	sequencing	rv
PuRv2-5R	GAC CGG CCG CGG CGA GCA CCA CCA CCA AAG	RLM-RACE for 5'	rv
PuV-4-A	CGT CCG TCA GGA TGT CTT GTT TGG GGA TCT	RLM-RACE for 3'	fw
Generaly
51133	5Phos/GGA GGA TCC GAA TTC AGG	RLM-RACE primer ligation
Tagged-primer-PCR	CTC GAG CCT TCG GAT CCT CC	RACE
M13-fw	GTT GTA AAA CGA CGG CCA GT	RACE sequencing
M13-rv	GGA AAC AGC TAT GAC CAT GA	RACE sequencing
Tagged dT RT primer	CCT TCG GAT CCT CCT TTT TTT TTT TTT TTT T	RT for 3' RACE
dT 16	TTT TTT TTT TTT TTT	RT
Random N6	NNN NNN	RT

## Sheet: Table S3
Table S3. Hits resulting from the tBLASTx search of the PuRV1 ORF.
Description	Scientific Name	Query Cover	E value	Per. ident	Accession
RdRp [Plasmopara viticola lesion associated fusarivirus 2]	Plasmopara viticola lesion associated fusarivirus 2	0.5	1e-135	31.25	QHD64732.1
RNA-dependent RNA polymerase [Lentinula edodes fusarivirus 2]	Lentinula edodes fusarivirus 2	0.43	2e-135	32.33	QOX06045.1
RNA-dependent RNA polymerase [Penicillium roqueforti ssRNA mycovirus 1]	Penicillium roqueforti ssRNA mycovirus 1	0.49	4e-135	31.74	YP_009052456.1
RNA-dependent RNA polymerase [Aspergillus ellipticus fusarivirus 1]	Aspergillus ellipticus fusarivirus 1	0.5	1e-133	30.76	AZT88650.1
RNA-dependent RNA polymerase [Gaeumannomyces tritici fusarivirus 1]	Gaeumannomyces tritici fusarivirus 1	0.5	4e-132	30.52	AZT88652.1
RNA-dependent RNA polymerase [Neurospora discreta fusarivirus 1]	Neurospora discreta fusarivirus 1	0.49	2e-130	32.01	AZT88657.1
RNA-dependent RNA polymerase [Sclerotium rolfsii fusarivirus 1]	Sclerotium rolfsii fusarivirus 1	0.49	9e-129	30.6	AZF86096.1
RNA-dependent RNA polymerase [Fusariviridae sp.]	Fusariviridae sp.	0.48	7e-128	30.86	QDH88266.1
RNA-dependent RNA polymerase [Phaseolina single-stranded RNA virus]	Phaseolina single-stranded RNA virus	0.49	3e-127	31.02	QGZ00445.1
RNA-dependent RNA polymerase [Lentinula edodes fusarivirus 1]	Lentinula edodes fusarivirus 1	0.49	4e-127	30.2	QOX06044.1
ORF1 [Fusarium graminearum dsRNA mycovirus-1]	Fusarium graminearum dsRNA mycovirus-1	0.5	1e-126	31.75	QKX95871.1
RdRp [Botryosphaeria dothidea fusarivirus 1]	Botryosphaeria dothidea fusarivirus 1	0.49	3e-126	30.73	QHI00151.1
RNA-dependent RNA polymerase [Fusarium graminearum dsRNA mycovirus-1]	Fusarium graminearum dsRNA mycovirus-1	0.5	9e-126	31.6	YP_223920.2
RNA-dependent RNA polymerase [Fusariviridae sp.]	Fusariviridae sp.	0.49	4e-125	30.54	QDH87553.1
RNA-dependent RNA polymerase [Macrophomina phaseolina single-stranded RNA virus 1]	Macrophomina phaseolina single-stranded RNA virus 1	0.49	4e-124	31.1	ALD89094.1
RNA-dependent RNA polymerase [Fusarium poae fusarivirus 1]	Fusarium poae fusarivirus 1	0.49	5e-124	31.11	YP_009272906.1
175 kDa protein [Pleospora typhicola fusarivirus 1]	Pleospora typhicola fusarivirus 1	0.55	2e-123	28.48	YP_009182158.1
RNA dependent RNA polymerase [Rosellinia necatrix fusarivirus 1]	Rosellinia necatrix fusarivirus 1	0.49	2e-122	30.35	YP_009047147.1
RNA-depedent RNA polymerase [Pernambuco nodavirus]	Pernambuco nodavirus	0.5	7e-122	29.36	QCP68851.1
174 kDa protein [Penicillium aurantiogriseum fusarivirus 1]	Penicillium aurantiogriseum fusarivirus 1	0.49	1e-121	30.42	YP_009182154.1
RNA-dependent RNA polymerase [Fusariviridae sp.]	Fusariviridae sp.	0.49	2e-121	30.22	QDH86593.1
RNA-dependent RNA polymerase [Rutstroemia firma fusarivirus 1]	Rutstroemia firma fusarivirus 1	0.49	2e-120	30.75	AZT88659.1
RNA-dependent RNA polymerase [Sodiomyces alkalinus fusarivirus 1]	Sodiomyces alkalinus fusarivirus 1	0.49	5e-120	31.27	ATP75829.1
putative RdRp [Monilinia barnavirus J]	Monilinia barnavirus J	0.51	1e-119	29.03	QED43004.1
RdRp [Plasmopara viticola lesion associated fusarivirus 3]	Plasmopara viticola lesion associated fusarivirus 3	0.55	2e-119	28.59	QHD64735.1
RNA-dependent RNA polymerase [Sodiomyces alkalinus fusarivirus 1]	Sodiomyces alkalinus fusarivirus 1	0.49	3e-119	30.99	YP_009551681.1
RNA-dependent RNA polymerase [Sodiomyces alkalinus fusarivirus 1]	Sodiomyces alkalinus fusarivirus 1	0.49	5e-118	30.91	ATP75827.1
RdRp [Erysiphe necator associated fusarivirus 1]	Erysiphe necator associated fusarivirus 1	0.55	2e-117	28.72	QHD64833.1
RdRp [Plasmopara viticola lesion associated fusarivirus 1]	Plasmopara viticola lesion associated fusarivirus 1	0.55	2e-117	28.72	QHD64725.1
replicase [Agaricus bisporus virus 10]	Agaricus bisporus virus 10	0.49	1e-116	29.74	AQM49936.1
replicase [Neofusicoccum luteum fusarivirus 1]	Neofusicoccum luteum fusarivirus 1	0.47	3e-116	29.2	ARO52688.1
replicase [Agaricus bisporus virus 11]	Agaricus bisporus virus 11	0.5	6e-115	28.61	AQM49938.1
polyprotein [Auricularia heimuer fusarivirus 1]	Auricularia heimuer fusarivirus 1	0.49	6e-115	28.76	QJP04102.1
replicase [Neofusicoccum luteum fusarivirus 1]	Neofusicoccum luteum fusarivirus 1	0.47	3e-114	29.3	YP_009553471.1
putative RNA-dependent RNA polymerase [Sclerotium rolfsii fusarivirus 2]	Sclerotium rolfsii fusarivirus 2	0.47	2e-107	29.69	AZF86098.1
RNA-dependent RNA polymerase [Zymoseptoria tritici fusarivirus 1]	Zymoseptoria tritici fusarivirus 1	0.47	1e-104	30.65	AZT88663.1
RNA-dependent RNA polymerase [Sclerotinia homoeocarpa fusarivirus 1]	Sclerotinia homoeocarpa fusarivirus 1	0.48	2e-103	30.17	AZT88661.1
polyprotein [Alternaria brassicicola fusarivirus 1]	Alternaria brassicicola fusarivirus 1	0.49	3e-102	28.58	YP_009222009.1
RNA-dependent RNA polymerase [Rhizoctonia solani fusarivirus 3]	Rhizoctonia solani fusarivirus 3	0.49	3e-100	29.21	QDW92697.1
putative RNA-dependent RNA polymerase [Alternaria alternata fusarivirus 1]	Alternaria alternata fusarivirus 1	0.49	1e-98	28.7	BBD71147.1
RNA-dependent RNA polymerase [Morchella importuna fusarivirus 1]	Morchella importuna fusarivirus 1	0.5	1e-97	28.13	AZT88654.1
RNA-dependent RNA polymerase [Fusariviridae sp.]	Fusariviridae sp.	0.38	3e-96	30.85	QDH87544.1
hypothetical protein [Botrytis cinerea fusarivirus 1]	Botrytis cinerea fusarivirus 1	0.49	1e-94	28.93	YP_009480678.1
polyprotein [Sclerotinia sclerotiorum fusarivirus 1]	Sclerotinia sclerotiorum fusarivirus 1	0.48	1e-92	27.94	YP_009143301.1
polyprotein [Monilinia fusarivirus B]	Monilinia fusarivirus B	0.49	4e-92	28.62	QED42906.1
polyprotein [Monilinia fusarivirus G]	Monilinia fusarivirus G	0.49	2e-91	26.94	QED42908.1
RNA-dependent RNA polymerase [Rhizoctonia solani fusarivirus 1]	Rhizoctonia solani fusarivirus 1	0.48	1e-90	28.88	QDW92695.1
RNA-dependent RNA polymerase [Neurospora discreta fusarivirus 2]	Neurospora discreta fusarivirus 2	0.49	1e-89	27.53	BCL64194.1
RNA-dependent RNA polymerase [Neurospora crassa fusarivirus 1]	Neurospora crassa fusarivirus 1	0.49	3e-88	26.64	BCL64184.1
RNA-dependent RNA polymerase [Neurospora crassa fusarivirus 1]	Neurospora crassa fusarivirus 1	0.49	4e-88	26.7	BCL64182.1
RNA-dependent RNA polymerase [Rhizoctonia solani fusarivirus 2]	Rhizoctonia solani fusarivirus 2	0.5	4e-88	27.49	QDW92691.1
RNA-dependent RNA polymerase [Neurospora crassa fusarivirus 1]	Neurospora crassa fusarivirus 1	0.49	5e-88	26.62	BCL64186.1
RNA-dependent RNA polymerase [Neurospora intermedia fusarivirus 1]	Neurospora intermedia fusarivirus 1	0.49	5e-88	26.77	BCB17077.1
RNA-dependent RNA polymerase [Neurospora crassa fusarivirus 1]	Neurospora crassa fusarivirus 1	0.49	6e-88	26.62	BCB17079.1
RNA-dependent RNA polymerase [Fusariviridae sp.]	Fusariviridae sp.	0.36	6e-80	30.49	QDH87088.1
hypothetical protein [Rosellinia necatrix fusarivirus 2]	Rosellinia necatrix fusarivirus 2	0.41	3e-77	27.67	BBB86790.1
RNA-dependent RNA polymerase [Nigrospora oryzae fusarivirus 1]	Nigrospora oryzae fusarivirus 1	0.48	1e-74	25.69	YP_009325419.1
hypothetical protein [Botrytis cinerea fusarivirus 1-S2]	Botrytis cinerea fusarivirus 1-S2	0.29	1e-70	31.05	YP_009480683.1
partial RdRp [Gremmeniella fusarivirus 1]	Gremmeniella fusarivirus 1	0.14	2e-49	38.44	VDB32591.1
RNA-dependent RNA polymerase [Neurospora crassa fusarivirus 1]	Neurospora crassa fusarivirus 1	0.24	1e-47	27.92	BCL64178.1
RNA-dependent RNA polymerase [Neurospora crassa fusarivirus 1]	Neurospora crassa fusarivirus 1	0.24	2e-47	27.74	BCL64190.1
RNA-dependent RNA polymerase [Neurospora crassa fusarivirus 1]	Neurospora crassa fusarivirus 1	0.18	3e-47	29.36	BCL64188.1
RNA-dependent RNA polymerase [Neurospora crassa fusarivirus 1]	Neurospora crassa fusarivirus 1	0.18	3e-47	29.36	BCL64180.1
putative RNA-dependent RNA polymerase [Grapevine associated mycovirus-2]	Grapevine associated mycovirus-2	0.14	5e-39	35.71	ADO60939.1
putative RNA-dependent RNA polymerase [Rosellinia necatrix mycovirus 3-NW10/N10]	Rosellinia necatrix mycovirus 3-NW10/N10	0.08	1e-35	41.85	BAM36408.1
RNA-dependent RNA polymerase [Lentinula edodes fusarivirus 3]	Lentinula edodes fusarivirus 3	0.15	3e-35	31.07	QOX06046.1
hypothetical protein [Botrytis cinerea fusarivirus 1-S1]	Botrytis cinerea fusarivirus 1-S1	0.14	5e-30	30.89	YP_009480680.1
hypothetical protein [Botrytis cinerea fusarivirus 1-S1]	Botrytis cinerea fusarivirus 1-S1	0.15	2e-24	31.55	YP_009480681.1
polyprotein [Trichoderma harzianum hypovirus 1]	Trichoderma harzianum hypovirus 1	0.16	1e-23	27.76	QGA30969.1
unnamed protein product [Valsa ceratosperma hypovirus 1]	Valsa ceratosperma hypovirus 1	0.29	1e-23	28.99	YP_005476604.1
polyprotein [Trichoderma harzianum hypovirus 1]	Trichoderma harzianum hypovirus 1	0.16	1e-23	27.76	QGA30970.1
polyprotein [Setosphaeria turcica hypovirus 1]	Setosphaeria turcica hypovirus 1	0.18	2e-23	28.92	AZT88613.1
polyprotein [Cryphonectria hypovirus 3]	Cryphonectria hypovirus 3	0.16	8e-23	29.21	NP_051710.1
RdRp [Erysiphe necator associated hypovirus 1]	Erysiphe necator associated hypovirus 1	0.16	2e-22	28.23	QHD64829.1
polyprotein [Cryphonectria hypovirus 3]	Cryphonectria hypovirus 3	0.16	4e-22	28.95	AAF13603.1
putative RNA-dependent RNA polymerase [Grapevine associated mycovirus-3]	Grapevine associated mycovirus-3	0.06	7e-20	41.26	ADO60940.1
unnamed protein product [Sclerotinia sclerotiorum hypovirus 1]	Sclerotinia sclerotiorum hypovirus 1	0.19	5e-18	25.52	YP_004782527.1
polyprotein [Sclerotinia sclerotiorum hypovirus 1-A]	Sclerotinia sclerotiorum hypovirus 1-A	0.19	7e-18	25.52	AWY10948.1
polyprotein [Sclerotinia sclerotiorum hypovirus 1/SX276]	Sclerotinia sclerotiorum hypovirus 1/SX276	0.19	7e-18	25.52	QOE77945.1
polyprotein [Sclerotinia sclerotiorum hypovirus 3]	Sclerotinia sclerotiorum hypovirus 3	0.31	2e-17	25.9	AWY10950.1
polyprotein [Botrytis cinerea hypovirus 1]	Botrytis cinerea hypovirus 1	0.31	4e-17	25.9	YP_009480677.1
polyprotein [Botrytis cinerea hypovirus 1]	Botrytis cinerea hypovirus 1	0.31	5e-17	25.9	QBA69887.1
polyprotein [Sclerotinia sclerotiorum hypovirus 6]	Sclerotinia sclerotiorum hypovirus 6	0.29	4e-08	25.81	AZF86111.1

## Sheet: Table S4
Table S4. List of viruses used for molecular phylogenetic analysis and codon usage bias analysis of PuRV1.
Virus	Abbreviation	Accession	Family
Penicillium roqueforti ssRNA mycovirus 1	PrRV1	YP_009052456	Fusariviridae
Fusarium poae fusarivirus 1	FpFV1	YP_009272906	Fusariviridae
Fusarium graminearum dsRNA mycovirus-1	FgV1	YP_223929	Fusariviridae
Zymoseptoria tritici fusarivirus 1	ZtFV1	AZT88663	Fusariviridae
Pleospora typhicola fusarivirus 1	PtFV1	YP_009182158	Fusariviridae
Neurospora discreta fusarivirus 1	NdFV1	AZT88657	Fusariviridae
Sclerotinia rolfsii fusarivirus 1	SrFV1	AZF86096	Fusariviridae
Sclerotinia rolfsii fusarivirus 2	SrFV2	AZF86098	Fusariviridae
Rosellinia necatrix fusarivirus 1	RnFV1	YP_009047147	Fusariviridae
Alternaria brassicicola fusarivirus 1	AbFV1	YP_009222009	Fusariviridae
Sodiomyces alkalinus fusarivirus 1	SaFV1	YP_009551681	Fusariviridae
Plasmopara viticola fusarivirus 1	PvlaFV1	QHD64725	Fusariviridae
Plasmopara viticola fusarivirus 2	PvlaFV2	QHD64732.1	Fusariviridae
Plasmopara viticola fusarivirus 3	PvlaFV3	QHD64735	Fusariviridae
Botryosphaeria dothidea fusarivirus 1	BdFV1	QHI00151	Fusariviridae
Auricularia brassicicola fusarivirus 1	AhFV1	QJP04102	Fusariviridae
Rhrizoctonia solani fusarivirus 1	RsFV1	QDW92695	Fusariviridae
Rhrizoctonia solani fusarivirus 2	RsFV2	QDW92691	Fusariviridae
Rhrizoctonia solani fusarivirus 3	RsFV3	QDW92697	Fusariviridae
Sclerotinia homoeocarpa fusarivirus 1	ShFV1	AZT88661	Fusariviridae
Sclerotinia sclerotiorum fusarivirus 1	SsFV1	AKJ26309	Fusariviridae
Aspergillus elipticus fusarivirus 1	AeFV1	AZT88650	Fusariviridae
Gaeumannomyces tritici fusarivirus 1	GtFV1	AZT88652	Fusariviridae
Cryphonectria hypovirus 4	CHV4	YP_138519	Hypoviridae
Sclerotinia sclerotiorum hypovirus 1	SsHV1	YP_004782527	Hypoviridae
Valsa ceratosperma hypovirus 1	VcHV1	NP_051710	Hypoviridae
Cryphonectria hypovirus 3	CHV3	YP_138519	Hypoviridae

## Sheet: Table S5
Table S5. Hits resulting from the tBLASTx search of the PuRV2 ORF2.
Description	Scientific Name	Query Cover	E value	Per. ident	Accession
RNA-dependent RNA polymerase [Phytophthora condilina RNA virus 1]	Phytophthora condilina RNA virus 1	0.92	0	60.63	QTT60989.1
RNA-dependent RNA polymerase [Pythium polare RNA virus 1]	Pythium polare RNA virus 1	0.88	9e-87	34.85	YP_009552275.1
putative RNA dependent RNA polymerase [Plasmopara viticola lesion associated totivirus-like 1]	Plasmopara viticola lesion associated totivirus-like 1	0.63	1e-67	34.11	QGY72634.1
putative RNA dependent RNA polymerase [Plasmopara viticola lesion associated totivirus-like 2]	Plasmopara viticola lesion associated totivirus-like 2	0.58	1e-64	34.87	QGY72636.1
CP-RdRp fusion protein [Phytophthora cactorum RNA virus 1]	Phytophthora cactorum RNA virus 1	0.62	5e-61	33.4	QJS39952.1
CP-RdRp fusion protein [Pythium splendens RNA virus 1]	Pythium splendens RNA virus 1	0.63	8e-55	32.83	BBJ21453.1
CP-RdRp fusion protein [Pythium splendens RNA virus 1]	Pythium splendens RNA virus 1	0.63	1e-54	32.83	BBJ21451.1
hypothetical protein 2 [Sanxia water strider virus 20]	Sanxia water strider virus 20	0.44	2e-11	23.58	YP_009336893.1
putative RNA-dependent RNA-polymerase [Dumyat virus]	Dumyat virus	0.44	2e-09	25.2	QAY29251.1
hypothetical protein 2 [Beihai toti-like virus 5]	Beihai toti-like virus 5	0.41	3e-09	25.81	APG75982.1
hypothetical protein 2 [Shuangao toti-like virus]	Shuangao toti-like virus	0.35	1e-08	25.42	YP_009336732.1
unnamed protein product [Arctia plantaginis]	Arctia plantaginis	0.37	4e-08	29.75	CAB3228065.1
hypothetical protein 2 [Hubei toti-like virus 18]	Hubei toti-like virus 18	0.44	9e-08	24.52	YP_009336932.1
putative RdRP [Lampyris noctiluca toti-like virus 1]	Lampyris noctiluca toti-like virus 1	0.19	3e-07	26.71	QBP37034.1
putative non-structural polyprotein [Solenopsis midden virus]	Solenopsis midden virus	0.4	1e-06	23.19	QBL75907.1
RNA-dependent RNA polymerase [Leptopilina boulardi Toti-like virus]	Leptopilina boulardi Toti-like virus	0.13	8e-06	37.07	YP_009072448.1
RNA-dependent RNA polymerase [Trichomonas vaginalis virus 2]	Trichomonas vaginalis virus 2	0.14	4e-05	36.21	AED99808.1
putative poly-capsid [Linepithema humile toti-like virus 1]	Linepithema humile toti-like virus 1	0.3	7e-05	25.69	AXA52555.1
hypothetical protein 2 [Hubei toti-like virus 20]	Hubei toti-like virus 20	0.36	8e-05	25.84	YP_009336642.1
hypothetical protein 3 [Beihai sea slater virus 3]	Beihai sea slater virus 3	0.13	0.0001	30.97	YP_009333402.1
RNA-dependent RNA polymerase [Trichomonas vaginalis virus 2]	Trichomonas vaginalis virus 2	0.14	0.0001	37.61	AED99806.1
RNA-dependent RNA polymerase [Trichomonas vaginalis virus 2]	Trichomonas vaginalis virus 2	0.14	0.0001	37.61	AKE98370.1
hypothetical protein [Hubei toti-like virus 22]	Hubei toti-like virus 22	0.36	0.0002	26.25	APG76000.1
hypothetical protein [Hubei toti-like virus 23]	Hubei toti-like virus 23	0.36	0.0002	24.58	APG75999.1
hypothetical protein 2 [Hubei toti-like virus 21]	Hubei toti-like virus 21	0.37	0.0003	25.57	YP_009336670.1
RNA-dependent RNA polymerase [Trichomonas vaginalis virus 2]	Trichomonas vaginalis virus 2	0.31	0.002	25.98	AED99810.1
RNA-dependent RNA polymerase [Trichomonas vaginalis virus 2]	Trichomonas vaginalis virus 2	0.14	0.004	35.04	AAF29445.1
RNA-dependent RNA polymerase [Trichomonas vaginalis virus 2]	Trichomonas vaginalis virus 2	0.14	0.004	35.04	NP_624323.2
RNA-dependent RNA polymerase [Trichomonas vaginalis virus 4]	Trichomonas vaginalis virus 4	0.14	0.011	32.17	AED99796.1
RNA-dependent RNA polymerase [Trichomonas vaginalis virus 2]	Trichomonas vaginalis virus 2	0.31	0.018	25.9	AET81014.1
unnamed protein product [Arctia plantaginis]	Arctia plantaginis	0.37	0.019	26.67	CAB3248676.1
RdRp [Beihai picobirna-like virus 4]	Beihai picobirna-like virus 4	0.1	0.031	35.63	APG78169.1
RNA-dependent RNA polymerase [Rhizoctonia solani dsRNA virus 5]	Rhizoctonia solani dsRNA virus 5	0.05	0.044	44.44	AVP26802.1

## Sheet: Table S6
Table S6. List of viruses used for molecular phylogenetic analysis of PuRV2
Virus	Abbreviation	Gene accession	RdRp accession	family	genus
Giardia canis virus	GCV	DQ238861.1	ABB36743.1	Totiviridae	Giardiavirus
Giardia lamblia virus	GLV	NC_003555	NP_620070	Totiviridae	Giardiavirus
Keenan toti-like virus	KTLV	MT129768.1	QIJ70132.1	Totiviridae	umclassified
Lampyris noctiluca toti-like virus 1	LaNTLV	MH620822.1	QBP37034.1	Totiviridae	umclassified
Solenopsis midden virus	SoMV	MH727531.1	QBL75907.1	Totiviridae	umclassified
Rosellinia necatrix megatotivirus 1	RnMTV1	LC333746	BBB86796	unclassified (Megatotiviridae)	unclassfied (Megatotivirus)
Australian Anopheles totivirus	AATV	NC_035674	YP_009417301	unclassified	unclassified
Anopheles totivirus	AToV	KX148550	AOR51364	unclassified	unclassified
Beihai sea slater virus 3	BSSV3	NC_032536	YP_009333402	unclassified	unclassified
Beihai toti-like virus 5	BTLV5	KX882943.1	APG75982.1	umclassified	unclassified
Beihai toti-like virus 4	BTV4	NC_032841	YP_009336713	unclassified	unclassified
Beihai uca arcuata virus 1	BUAV1	NC_032746	YP_009336523	unclassified	unclassified
Camponotus nipponicus virus	CNV	NC_029312.1	YP_009230208	unclassified	unclassified
Camponotus yamaokai virus	CYV	LC026053	BAR72205	unclassified	unclassified
Dumyat virus	DuV	MH614299.1	MH727531.1	umclassified	unclassified
Gigaspora margarita giardia-like virus 1	GmGlV	MG256177	AVA17454	unclassified	unclassified
Rhizophagus sp. RF1 medium virus	GRF1V-M	AB558119	BAJ23141	unclassified	unclassified
Hubei diptera virus 22	HDV22	NC_032902	YP_009336825	unclassified	unclassified
Hubei toti-like virus 18	HTLV18	NC_032948.1	YP_009336932.1	umclassified	unclassified
Hubei toti-like virus 20	HTLV20	NC_032806.1	YP_009336642.1	umclassified	unclassified
Leptopilina boulardi Toti-like virus	LbTV	NC_025218.2	YP_009072448.1	unclassified	unclassified
Phytophthora cactorum RNA virus 1	PcRV1	MN956531.1	QJS39952.1	Totiviridae	unclassified
Phytophthora condilina RNA virus 1	PcoRV1	MW503714.1	QTT60989.1	Totiviridae	unclassified
Piscine myocarditis-like virus	PMCLV	KT725636	AME30135	unclassified	unclassified
Piscine myocarditis virus	PMCV	NC_015639	YP_004581250	unclassified	unclassified
Pythium polare RNA virus 1	PpRV1	NC_040608.1	BBD50443.1	Totiviridae	unclassified
Pythium splendens RNA virus 1	PsRV1	LC467965.1	BBJ21451.1	Totiviridae	unclassified
Plasmopara viticola lesion associated totivirus-like 1	PvlaTL1	MN545914.1	QGY72634.1	Totiviridae	unclassified
Plasmopara viticola lesion associated totivirus-like 2	PvlaTL2	MN545915.1	QGY72636.1	Totiviridae	unclassified
Shuangao toti-like virus	STV	NC_032851	YP_009336732	unclassified	unclassified
Sanxia water strider virus 20	SWSV20	NC_032931	YP_009336893	unclassified	unclassified
Wenzhou crab virus 5	WCV5	NC_033022	YP_009337111	unclassified	unclassified
Wuhan insect virus 31	WIV31	NC_033467	YP_009342432	unclassified	unclassified
Xingshan nematode virus 6	XNV6	NC_033719	YP_009345028	unclassified	unclassified
Armigeres subalbatus virus	AsTV	EU715328	ACH85916	unclassified (Totiviridae)	unclassified (Artivirus)
Golden shiner totivirus	GSTV	NC_030295	YP_009256209	unclassified (Totiviridae)	unclassified (Artivirus)
Penaeid shrimp infectious myonecrosis virus	IMNV	AY570982	AAT67231	unclassified (Totiviridae)	unclassified (Artivirus)
Omono River virus	OMRV	AB555544	BAJ21511	unclassified (Totiviridae)	unclassified (Artivirus)
Saccharomyces cerevisiae virus L-A	ScV-L-A	NC_003745	NP_620495	Totiviridae	Totivirus
Rosellinia necatrix victorivirus 1	RnVV1	NC_021565	YP_008130308	Totiviridae	Victorivirus
Trichomonas vaginalis virus 1	TVV1	NC_027701	YP_009162330	Totiviridae	Trichomonasvirus
Leishmania RNA virus 1	LRV1	NC_002063	NP_041191	Totiviridae	Leishmaniavirus

## Sheet: Table S7
Table S7. Relative synonymous codon usage (RSCU) of oomycetes and fungi genes.
		Globisporangium ultimum	Phytophthora cactorum	Plasmopara viticola	Saccharomyces cerevisiae	Lentinula edodes
No. of CDSs*		15,322	24,172	15,469	6,600	12,051
Ala	GCU	0.6	1.1	1.35	1.47	1.35
	GCC	0.91	1.02	0.65	0.89	0.87
	GCA	0.72	0.82	1.24	1.18	1.05
	GCG	1.77	1.06	0.76	0.46	0.73
Arg	CGU	0.99	1.34	1.63	0.84	1.2
	CGC	2.61	1.77	1.28	0.36	0.99
	CGA	1.05	1.17	1.49	0.42	1.2
	CGG	0.77	0.74	0.56	0.26	0.77
	AGA	0.35	0.57	0.7	2.82	1
	AGG	0.22	0.41	0.34	1.29	0.83
Asn	AAU	0.59	0.66	1.25	1.2	1.05
	AAC	1.41	1.34	0.75	0.8	0.95
Asp	GAU	0.69	0.76	1.15	1.31	1.11
	GAC	1.31	1.24	0.85	0.69	0.89
Cys	UGU	0.54	0.77	1.11	1.24	1.03
	UGC	1.46	1.23	0.89	0.76	0.97
Gln	CAA	0.7	0.71	1.14	1.37	1.11
	CAG	1.3	1.29	0.86	0.63	0.89
Glu	GAA	0.77	0.75	1.11	1.4	1.13
	GAG	1.23	1.25	0.89	0.6	0.87
Gly	GGU	0.85	0.99	1.34	1.81	1.18
	GGC	1.94	1.47	1.03	0.79	0.91
	GGA	0.66	0.99	1.19	0.9	1.23
	GGG	0.55	0.54	0.43	0.5	0.67
His	CAU	0.62	0.66	1.11	1.29	1.17
	CAC	1.38	1.34	0.89	0.71	0.83
Ile	AUU	0.83	1.05	1.56	1.39	1.1
	AUC	2.05	1.71	0.91	0.77	1.25
	AUA	0.13	0.25	0.54	0.84	0.66
Leu	UUA	0.17	0.32	0.94	1.66	0.62
	UUG	1.16	1.07	1.35	1.68	1.18
	CUU	0.65	0.81	1.39	0.79	1.36
	CUC	1.92	1.27	0.73	0.36	1.33
	CUA	0.26	0.56	0.67	0.84	0.62
	CUG	1.84	1.98	0.93	0.68	0.89
Lys	AAA	0.56	0.56	1.01	1.16	1.02
	AAG	1.44	1.44	0.99	0.84	0.98
Phe	UUU	0.76	0.65	1.4	1.19	0.85
	UUC	1.24	1.35	0.6	0.81	1.15
Pro	CCU	0.61	0.91	1.12	1.24	1.44
	CCC	0.64	0.81	0.52	0.64	0.84
	CCA	1.2	0.96	1.49	1.62	1.02
	CCG	1.55	1.32	0.87	0.49	0.7
Ser	UCU	0.5	0.78	1.04	1.56	1.45
	UCC	0.79	0.89	0.56	0.94	1.11
	UCA	0.53	0.71	1.26	1.26	1.04
	UCG	1.98	1.48	1.11	0.59	0.91
	AGU	0.72	0.9	1.13	0.97	0.78
	AGC	1.48	1.23	0.91	0.68	0.71
Thr	ACU	0.51	0.83	1.06	1.37	1.2
	ACC	0.86	0.88	0.56	0.85	1.02
	ACA	0.61	0.78	1.31	1.22	1.02
	ACG	2.01	1.52	1.07	0.56	0.76
Tyr	UAU	0.43	0.56	1.04	1.14	1.04
	UAC	1.57	1.44	0.96	0.86	0.96
Val	GUU	0.47	0.71	1.06	1.54	1.21
	GUC	1.28	1	0.83	0.8	1.24
	GUA	0.25	0.46	0.81	0.87	0.68
	GUG	2	1.83	1.3	0.78	0.87
*: The CDS sequences of G. ultimum, P. cactorum, Pl. viticola, S. cerevisiae, and L. edodes were obtained from Ensembl Project web site.

## Sheet: Table S8
Table S8. The similarity index D(A,B) value of codon usage bias among oomycetes and fungi.
	Phytophthora cactorum	Plasmopara viticola	Saccharomyces cerevisiae	Lentinula edodes
Globisporangium ultimum	0.01347*	0.07715	0.15685	0.07662
Phytophthora cactorum	-	0.04284	0.10692	0.03965
Plasmopara viticola	-	-	0.04582	0.01755
Saccharomyces cerevisiae	-	-	-	0.03915
*: Note that the two codon usage patterns should have higher similarity when D(A,B) value is closer to zero.
